# Supplementary material for: Downregulation of semaphorin 4A in keratinocytes reflects the features of non-lesional psoriasis
Source: eLife. 2024 Dec 31;13:RP97654. doi: 10.7554/eLife.97654 (PMC11687936; doi:10.7554/eLife.97654)
Supplement: Figure 1—source data 1. [file elife-97654-fig1-data1.xlsx]

## Sheet: Figure 1C
Analyzed by Scanpy and cellxgene VIP
SEMA4A in Keratinocytes
Ctl (n = 10)		****padj = 2.83×10-39
L (n = 11)
SEMA4A in Dendritic cells
Ctl (n = 10)		padj = 1
L (n = 11)
SEMA4A in Macrophage
Ctl (n = 10)		padj = 1
L (n = 11)

## Sheet: Figure 1E
Kruskal-Wallis test/ Dunn's multiple comparisons test
Ctl	NL	L
140.232	139.67	136.947
145.434	138.298	134.797
146.076	137.23	134.554
144.553	138.995	137.874
145.195	137.661	135.134
149.837	140.291	135.77
139.985	135.899	134.777
153.206	137.503	135.537
142.396	135.367	133.431
138.338	133.423	134.296
	Average ± SD
Ctl (n = 10)	144.5 ± 4.584
NL (n = 10)	137.4 ± 2.086
L (n = 10)	135.3 ± 1.301
	p value
Ctl vs NL	*p = 0.0169
Ctl vs L	****p < 0.0001
NL vs L	p = 0.2664

## Sheet: Figure 1F
Kruskal-Wallis test/ Dunn's multiple comparisons test
Epi				Derm
Ctl	NL	L		Ctl	NL	L
0.64323	0.810415	0.379878		0.03572	0.12083	0.096075
0.76607	0.029165	0.071937		0.119445	0.031754	0.057708
0.326899	0.404036	0.534924		0.160188	0.097249	0.1386
0.421191	0.099814	0.126578		0.031222	0.027224	0.032712
2.73864	0.134873	0.093917		0.023342	0.049716	0.148375
0.507931	0.118944	0.01576		0.040177	0.029167	0.056688
0.973293	0.055324	0.056755
1.11121
2.33255
0.178986
	Average ± SD				Average ± SD
Ctl (n = 10)	1.000 ± 0.8627			Ctl (n = 6)	0.06835 ± 0.05711
NL (n = 7)	0.2361 ± 0.2817			NL (n = 6)	0.05932 ± 0.04003
L (n = 7)	0.1828 ± 0.1958			L (n = 6)	0.08836 ± 0.04738
	p value				p value
Ctl vs NL	*p = 0.0305			Ctl vs NL	p > 0.9999
Ctl vs L	**p = 0.0099			Ctl vs L	p = 0.8385
NL vs L	p > 0.9999			NL vs L	p = 0.5293

## Sheet: Figure 1G
Mann-Whitney test
CD4			CD8			Monocyte
Ctl	Pso		Ctl	Pso		Ctl	Pso
0.38	10.33		4.34	73.41		99.33	96.54
2.81	17.03		7.87	73.4		99.79	100
1.41	30.41		5.67	54.74		100	100
11.7	2.08		0.29	13.25		99.81	99.33
6.19	11.98		32.02	21.69		95.45	99.8
20.64	1.84		36.94	21.26		91.03	98.94
0.22	0.94		7.65	10.34		92.31	91.77
0.33	33.32		12.76	51.75		96.97	100
11.09	0.45		6.44	17.67		91.26	99.59
0.14	19.34		12.5	29.62		93.92	99.42
0.11	1.41		10.07	11.96		91.43	99.98
0.26	3.31		6.48	17.4			99.76
0.17	2.47		14.09	16.67			100
	Average ± SD			Average ± SD			Average ± SD
Ctl (n = 13)	4.265 ± 6.442		Ctl (n = 13)	12.09 ± 10.66		Ctl (n = 11)	95.57 ± 3.758
Pso (n = 13)	10.38 ± 11.46		Pso (n = 13)	31.78 ± 23.16		Pso (n = 13)	98.86 ± 2.325
	p value			p value			p value
	*p = 0.0305			**p = 0.0015			*p = 0.0307

## Sheet: Figure 1H
Mann-Whitney test
Ctl	Pso
20.75	12.98			Average ± SD
65.51	10.74		Ctl (n = 20)	54.68 ± 94.65
14.89	14.35		Pso (n = 60)	29.18 ± 85.46
6.99	396.35
13.03	66.4			p value
14.35	52.48			p = 0.2581
13.21	22.33
139.26	14.04
8.38	9.53
326.94	11.4
8.86	85.12
53.33	12.44
13.61	4.79
305.12	24.89
30.29	10.81
5.01	15.29
13.84	28.26
25.74	11.47
8.16	12.09
6.38	12.58
	90.14
	15.07
	6.39
	14.83
	9.22
	476.5
	15.44
	40.91
	3.51
	8.82
	10.2
	21.16
	31.27
	13.68
	12.07
	9.15
	16.89
	28.93
	52.67
	10.92
	245.41
	5.62
	5.33
	9.05
	4.89
	6.21
	5
	10.21
	8.39
	65.13
	6.72
	7.74
	5.08
	5.22
	7.66
	5.14
	23.75
	195.55
	5.14
	7.45
