# Supplementary material for: Downregulation of semaphorin 4A in keratinocytes reflects the features of non-lesional psoriasis
Source: eLife. 2024 Dec 31;13:RP97654. doi: 10.7554/eLife.97654 (PMC11687936; doi:10.7554/eLife.97654)
Supplement: Figure 6—source data 2. [file elife-97654-fig6-data2.zip]

Archive with 1 entries (1 files):
- Figure 6-sourse data2.pdf
